# Supplementary material for: Combined Effects of Dual-Scale Modified Surface with Micro- and Nanostructures on the Cellular Biocompatibility, Osteoinduction, and Antibacterial Properties of Titanium Implants
Source: J Funct Biomater. 2025 Apr 28;16(5):157. doi: 10.3390/jfb16050157 (PMC12111884; doi:10.3390/jfb16050157)
Supplement: Supplementary file 1 [file jfb-16-00157-s001.zip]

Archive with 4 entries (4 files):
- jfb-3574839-supplementary data proofs.pdf
- Video S1.mp4
- VideoS2.mp4
- VideoS3.mp4
